# Supplementary material for: Isolation of Candida Species Is Associated with Comorbidities, Prolonged Mechanical Ventilation, and Treatment Outcomes in Surgical ICU Patients, a Cross-Sectional Study
Source: J Fungi (Basel). 2024 Oct 28;10(11):743. doi: 10.3390/jof10110743 (PMC11595781; doi:10.3390/jof10110743)
Supplement: Supplementary file 1 [file jof-10-00743-s001.zip]

Archive with 1 entries (1 files):
- jof-3207357-supplementary.pdf
